# Supplementary material for: CRABPs Alter all-trans-Retinoic Acid Metabolism by CYP26A1 via Protein-Protein Interactions
Source: Nutrients. 2022 Apr 24;14(9):1784. doi: 10.3390/nu14091784 (PMC9105409; doi:10.3390/nu14091784)
Supplement: Supplementary file 1 [file nutrients-14-01784-s001.zip]

Archive with 1 entries (1 files):
- nutrients-1666415-supplementary.pdf
